# Supplementary material for: Recombinant Antibodies against Mycolactone
Source: Toxins (Basel). 2019 Jun 17;11(6):346. doi: 10.3390/toxins11060346 (PMC6628451; doi:10.3390/toxins11060346)
Supplement: Supplementary file 1 [file toxins-11-00346-s001.zip]

Archive with 1 entries (1 files):
- toxins-483976-supplementary.xlsx
