# Supplementary material for: Recombinant Antibodies against Mycolactone
Source: Toxins (Basel). 2019 Jun 17;11(6):346. doi: 10.3390/toxins11060346 (PMC6628451; doi:10.3390/toxins11060346)
Supplement: Supplementary file 1 [file toxins-11-00346-s001.zip › toxins-483976-supplementary.xlsx]

## Sheet: Sheet1
Table S1. List of HCDR3 clusters found after selection against mycolatone.
# cluster	Frequency	# of unique HCDR3	Most abundant HCDR3 in cluster	Most abundant HCDR3 frequency	Cluster consensus sequence
0	0.40999	115	ARVRWVPQSGYYHGMDV	0.39536	ARVRWVPQSGYYHGMDV
1	0.12821	16	AITDGIFDI	0.12704	AITDGIFDI
2	0.10933	35	ARGSGYYDSSGYHWYFDL	0.10768	ARGSGYYDSSGYHWYFDL
3	0.06804	22	LIVGATTGGDAFDI	0.06665	LIVGATTGGDAFDI
4	0.05831	7	AVYSSGWYGGTTEDY	0.0579	AVYSSGWYGGTTEDY
5	0.04217	231	ARVGSMGGDYVEY	0.00829	ARVGGMGGDYVEY
6	0.02244	5	ARNSPTAGYAFDI	0.02231	ARNSPTAGYAFDI
7	0.0219	6	ARGEPPHDYGDYGGAFDI	0.0217	ARGEPPHDYGDYGGAFDI
8	0.02029	7	VRDSYRFFDH	0.01913	VRDSYRFFDH
9	0.012	4	VRSMAGTDY	0.01193	VRSMAGTDY
10	0.00864	2	ARFAVYGDHVDY	0.00861	ARFAVYGDHVDY
11	0.008	4	WSRDSSGYGLEAFDI	0.00793	WSRDSSGYGLEAFDI
12	0.00535	2	ARTYYYDSSVFDY	0.00533	ARGSGYYDSSVFDY
13	0.0049	2	AAVGLDAFDI	0.00488	AAVGLDAFDI
14	0.00267	2	AAADYYDSSGYYYGGVEEH	0.0026	ARAADYYDSSGYYYGGVEEH
15	0.00138	2	ARDRFYGMDV	0.00115	AKDRFYGMDV
16	0.00107	2	AKYEGFWSGYYPFDY	0.00101	ARGEGYYDFWSGYYPFDP
17	0.00095	4	ARPYYYGMDV	0.00077	AKNYYYGMDV
18	0.00091	2	ARGSGYYDI	0.00063	ARGSGYYDI
19	0.00075	3	ARVGVWAVTTLN	0.00057	ARVGVWAVTTLN
20	0.00051	2	AKDTFGAFDI	0.00048	AKDTFGAFDI
21	0.0005	2	AKGDRTSGFES	0.00039	AKGDRVSGFED
22	0.00042	4	ARVRSYYYGMDV	0.00018	ARVRSYYYGMDV
23	0.0004	2	ARDGYSYGWDYYYYGMDV	0.00032	ARDGYSYGWDYYYYGMDV
24	0.00026	2	AVYSSGWYGR	0.00021	AVYSSGWYGGR
25	0.00019	3	ARHRSGWYFDQ	8e-05	ARDRSGWYFDY
26	0.00019	4	AKDRYNWNYALFDY	8e-05	AKDRYNWNYGLFDL
27	0.00017	4	LIVGATTVWT	9e-05	LIVGATTTVWT
28	0.00014	2	AVYSSGYHWYFDL	9e-05	WSRDSSGYHWYFDL
29	0.0001	2	AKAGDFWSGYYPLSS	8e-05	AKKGDFWSGYYPLDY
30	0.0001	2	ARVRWVPQSGYY	9e-05	ARVRWVPQSGDYVEY
31	9e-05	2	LIVGATERLLPRYGR	7e-05	LRVGGATERLLPRYGR
32	8e-05	2	ARVGGCHRAATTTVWT	7e-05	ARVRGCHRAATTTVWT
33	6e-05	2	AITDEVFDI	4e-05	AITDEVFDI
34	0.01235	1	AKVGWQAFDI	0.01235	AKVGWQAFDI
35	0.01061	1	ARYRSAYGLDV	0.01061	ARYRSAYGLDV
36	0.00991	1	AAWIQDDAFDI	0.00991	AAWIQDDAFDI
37	0.00395	1	AKVPGDYDANAFDM	0.00395	AKVPGDYDANAFDM
38	0.00315	1	AKAEWYYFDY	0.00315	AKAEWYYFDY
39	0.003	1	AKVGIAVARNDAFDI	0.003	AKVGIAVARNDAFDI
40	0.00203	1	ARRNPGGWFDH	0.00203	ARRNPGGWFDH
41	0.00149	1	AKLGNRYLDY	0.00149	AKLGNRYLDY
42	0.00137	1	EYSSSSTDGMDV	0.00137	EYSSSSTDGMDV
43	0.00137	1	AKSNYGGKGWFDP	0.00137	AKSNYGGKGWFDP
44	0.00132	1	ARETRIVGAN	0.00132	ARETRIVGAN
45	0.00106	1	AKWGLGDLDY	0.00106	AKWGLGDLDY
46	0.00104	1	AREPRHYFDY	0.00104	AREPRHYFDY
47	0.00092	1	ANGRIVLAGHGLDFDY	0.00092	ANGRIVLAGHGLDFDY
48	0.00091	1	AKVYFRWFDP	0.00091	AKVYFRWFDP
49	0.00085	1	AKGRLRYFDY	0.00085	AKGRLRYFDY
50	0.00069	1	ARCELGVVGTGGYYYGMDV	0.00069	ARCELGVVGTGGYYYGMDV
51	0.00061	1	AKVSVLMVYGLDY	0.00061	AKVSVLMVYGLDY
52	0.00055	1	ARVPDPVYYDSRGYGMDV	0.00055	ARVPDPVYYDSRGYGMDV
53	0.00046	1	ARDVDVGWFDP	0.00046	ARDVDVGWFDP
54	0.00043	1	ARGHYYDMDV	0.00043	ARGHYYDMDV
55	0.00039	1	ARVGGMDV	0.00039	ARVGGMDV
56	0.00036	1	ARDIAAAGFDY	0.00036	ARDIAAAGFDY
57	0.00035	1	ARRRIAAADFDY	0.00035	ARRRIAAADFDY
58	0.00033	1	AKELWDYYDSSGYYYGPNWFDP	0.00033	AKELWDYYDSSGYYYGPNWFDP
59	0.00033	1	ARHYYDSSGFGGY	0.00033	ARHYYDSSGFGGY
60	0.00031	1	AKQSWWPVFDY	0.00031	AKQSWWPVFDY
61	0.0003	1	ARARWAIAAAEIDY	0.0003	ARARWAIAAAEIDY
62	0.0003	1	ARSIVLMVYASPFDY	0.0003	ARSIVLMVYASPFDY
63	0.0003	1	AKDRWYHFDY	0.0003	AKDRWYHFDY
64	0.00028	1	ARVRGNGGRYGMDV	0.00028	ARVRGNGGRYGMDV
65	0.00026	1	AKGPTVTNVRGFDY	0.00026	AKGPTVTNVRGFDY
66	0.00025	1	ARVGGM	0.00025	ARVGGM
67	0.00024	1	AKVPFASGYSW	0.00024	AKVPFASGYSW
68	0.00023	1	ARDLFFVMDV	0.00023	ARDLFFVMDV
69	0.00023	1	ASCCYYGSGGASRDAFDI	0.00023	ASCCYYGSGGASRDAFDI
70	0.00023	1	ARAGYYFGSGSDAFDI	0.00023	ARAGYYFGSGSDAFDI
71	0.00021	1	AREVVGAYSDY	0.00021	AREVVGAYSDY
72	0.0002	1	AKGIVGASTLTPFDP	0.0002	AKGIVGASTLTPFDP
73	0.0002	1	AKVGWNYFDY	0.0002	AKVGWNYFDY
74	0.00019	1	AKGAALGMDV	0.00019	AKGAALGMDV
75	0.00019	1	ASWISVGARGWFDP	0.00019	ASWISVGARGWFDP
76	0.00015	1	ARALWPGAFDL	0.00015	ARALWPGAFDL
77	0.00015	1	ARFPMVRDFDY	0.00015	ARFPMVRDFDY
78	0.00015	1	ARGVLGHFDY	0.00015	ARGVLGHFDY
79	0.00015	1	AKVSWRFGMDV	0.00015	AKVSWRFGMDV
80	0.00013	1	AKGTWGAFDL	0.00013	AKGTWGAFDL
81	0.00013	1	ARGLSALPGYQLLRPWPYNWFDP	0.00013	ARGLSALPGYQLLRPWPYNWFDP
82	0.00012	1	ARVPGNHYGMDV	0.00012	ARVPGNHYGMDV
83	0.00012	1	AKGHYGDFDY	0.00012	AKGHYGDFDY
84	0.00012	1	ARWDYTTGAFDI	0.00012	ARWDYTTGAFDI
85	0.00012	1	AREGFGYGDY	0.00012	AREGFGYGDY
86	0.00011	1	ARDRRSGSHDAFDI	0.00011	ARDRRSGSHDAFDI
87	0.00011	1	ARSSGDGGWGGQDAFDI	0.00011	ARSSGDGGWGGQDAFDI
88	0.00011	1	ARHRPYYDSSGYYYQVDYFDY	0.00011	ARHRPYYDSSGYYYQVDYFDY
89	0.0001	1	ARSIPGAFDI	0.0001	ARSIPGAFDI
90	0.0001	1	ARGKVWWPIDY	0.0001	ARGKVWWPIDY
91	0.0001	1	ARLLRPGGMDV	0.0001	ARLLRPGGMDV
92	9e-05	1	TSGYSGYDDQLDY	9e-05	TSGYSGYDDQLDY
93	9e-05	1	AKERWFGVDY	9e-05	AKERWFGVDY
94	9e-05	1	ARDQGSGWLTYFDY	9e-05	ARDQGSGWLTYFDY
95	9e-05	1	LIVVVIIGTSI	9e-05	LIVVVIIGTSI
96	9e-05	1	APNSWYQGWFDP	9e-05	APNSWYQGWFDP
97	8e-05	1	AKDFDRAVLLWFGRNYYGMDV	8e-05	AKDFDRAVLLWFGRNYYGMDV
98	8e-05	1	ARAGGGFSYGSFDY	8e-05	ARAGGGFSYGSFDY
99	8e-05	1	AKDRYSGSPYYFDS	8e-05	AKDRYSGSPYYFDS
100	8e-05	1	AKDARVQSSTSCSDY	8e-05	AKDARVQSSTSCSDY
101	8e-05	1	TRSSPEYYYGMDV	8e-05	TRSSPEYYYGMDV
102	7e-05	1	AKGLYYGMDV	7e-05	AKGLYYGMDV
103	7e-05	1	ARGGYYYDSSGYYSDYFDY	7e-05	ARGGYYYDSSGYYSDYFDY
104	7e-05	1	ARNSPTDFST	7e-05	ARNSPTDFST
105	7e-05	1	AKDQGAYYYGSGSYGMDV	7e-05	AKDQGAYYYGSGSYGMDV
106	7e-05	1	AADSSAHDAFDI	7e-05	AADSSAHDAFDI
107	6e-05	1	AKGQWLAFDY	6e-05	AKGQWLAFDY
108	6e-05	1	ARSLYGDYVDI	6e-05	ARSLYGDYVDI
109	6e-05	1	AKGSGSWYSYGMDV	6e-05	AKGSGSWYSYGMDV
110	6e-05	1	AKAEWGSFDY	6e-05	AKAEWGSFDY
111	6e-05	1	AREGMAMDV	6e-05	AREGMAMDV
112	6e-05	1	ARGIPGFDL	6e-05	ARGIPGFDL
113	6e-05	1	VKVSFGTYDY	6e-05	VKVSFGTYDY
114	6e-05	1	AKVNQLHGRGVLGY	6e-05	AKVNQLHGRGVLGY
115	5e-05	1	ARDHRAFDI	5e-05	ARDHRAFDI
116	5e-05	1	AKNFWSGLYGMDV	5e-05	AKNFWSGLYGMDV
117	5e-05	1	AKVVVTNGMDV	5e-05	AKVVVTNGMDV
118	5e-05	1	AITYEIFDI	5e-05	AITYEIFDI
119	5e-05	1	ARTVVDYYYYGMDV	5e-05	ARTVVDYYYYGMDV
120	5e-05	1	AAWIFDI	5e-05	AAWIFDI
121	5e-05	1	ARDPISWEPDY	5e-05	ARDPISWEPDY
122	5e-05	1	AKDRGTPYDPIDY	5e-05	AKDRGTPYDPIDY
123	5e-05	1	ARGIGLENPPFDY	5e-05	ARGIGLENPPFDY
124	5e-05	1	ARGDSPPSPLLFDY	5e-05	ARGDSPPSPLLFDY
125	4e-05	1	ARLATQCGGDCYPHAFDI	4e-05	ARLATQCGGDCYPHAFDI
126	4e-05	1	ARGSSSSHAFDI	4e-05	ARGSSSSHAFDI
127	4e-05	1	LIVGATTGVWAVTTLN	4e-05	LIVGATTGVWAVTTLN
128	4e-05	1	AKDLYRSYDY	4e-05	AKDLYRSYDY
129	4e-05	1	ARTDFWSGGNWFDP	4e-05	ARTDFWSGGNWFDP
130	4e-05	1	AKGSYGDYDY	4e-05	AKGSYGDYDY
131	4e-05	1	ARGSGYYDSSGWYGGTTEDY	4e-05	ARGSGYYDSSGWYGGTTEDY
132	4e-05	1	ARVRDGVIDV	4e-05	ARVRDGVIDV
133	4e-05	1	ASRRADHYDSSGLDY	4e-05	ASRRADHYDSSGLDY
134	4e-05	1	LIVVVMASRLLI	4e-05	LIVVVMASRLLI
135	4e-05	1	AKGGGTYPLDS	4e-05	AKGGGTYPLDS
136	4e-05	1	LIVGATT	4e-05	LIVGATT
137	4e-05	1	ARVSRRAGTTLAFDI	4e-05	ARVSRRAGTTLAFDI
138	4e-05	1	AKVGSGWSNFDY	4e-05	AKVGSGWSNFDY
139	4e-05	1	ASGYSYGYPIDY	4e-05	ASGYSYGYPIDY
140	3e-05	1	ARLDQVTTDAFDI	3e-05	ARLDQVTTDAFDI
141	3e-05	1	AKQGTDAYTSADY	3e-05	AKQGTDAYTSADY
142	3e-05	1	ARGSGYYHGMDV	3e-05	ARGSGYYHGMDV
143	3e-05	1	ARQRRGGMDV	3e-05	ARQRRGGMDV
144	3e-05	1	AITGGLFDI	3e-05	AITGGLFDI
145	3e-05	1	ARVGGMEGLLRT	3e-05	ARVGGMEGLLRT
146	3e-05	1	ARVRWELLRGGMLLI	3e-05	ARVRWELLRGGMLLI
147	3e-05	1	AKWKFDSFDY	3e-05	AKWKFDSFDY
148	3e-05	1	ASLVGGRHDY	3e-05	ASLVGGRHDY
149	3e-05	1	AINGWYGL	3e-05	AINGWYGL
150	3e-05	1	ARDLLDGMDV	3e-05	ARDLLDGMDV
151	3e-05	1	AKDVGLLKPDY	3e-05	AKDVGLLKPDY
152	3e-05	1	AKVGIFDI	3e-05	AKVGIFDI
153	3e-05	1	ARILRSSGWYLRVGWFDP	3e-05	ARILRSSGWYLRVGWFDP
154	3e-05	1	ARDDVYYGMDV	3e-05	ARDDVYYGMDV
155	3e-05	1	ARVGWGALNY	3e-05	ARVGWGALNY
156	3e-05	1	AKDPRTLLGASGVDF	3e-05	AKDPRTLLGASGVDF
157	2e-05	1	ARRYSSSSTYYFDY	2e-05	ARRYSSSSTYYFDY
158	2e-05	1	ARGVGYGGNSGDY	2e-05	ARGVGYGGNSGDY
159	2e-05	1	AISSWYGFDY	2e-05	AISSWYGFDY
160	2e-05	1	ARGVGARLDY	2e-05	ARGVGARLDY
161	2e-05	1	AKDWRFGDPRYYYGMDV	2e-05	AKDWRFGDPRYYYGMDV
162	2e-05	1	ATPLYRHFDY	2e-05	ATPLYRHFDY
163	2e-05	1	ARLGGWGDV	2e-05	ARLGGWGDV
164	2e-05	1	ARGSTMMPV	2e-05	ARGSTMMPV
165	2e-05	1	ARDQSSSWYPSSGGWFDP	2e-05	ARDQSSSWYPSSGGWFDP
166	2e-05	1	VRGRRSGWYQRGMDV	2e-05	VRGRRSGWYQRGMDV
167	2e-05	1	ARVGCIGCDYVEY	2e-05	ARVGCIGCDYVEY
168	2e-05	1	AKDIWWAPSSGSYYD	2e-05	AKDIWWAPSSGSYYD
169	2e-05	1	ASAPLFGWADV	2e-05	ASAPLFGWADV
170	2e-05	1	ARARRGNWFDP	2e-05	ARARRGNWFDP
171	2e-05	1	VRSMAGMEGLLRT	2e-05	VRSMAGMEGLLRT
172	2e-05	1	ARLDPRQNY	2e-05	ARLDPRQNY
173	2e-05	1	ARGGYSRMDV	2e-05	ARGGYSRMDV
174	2e-05	1	AKDEWRGMDV	2e-05	AKDEWRGMDV
175	2e-05	1	AKEGWGSGRGGNYYYYGMDV	2e-05	AKEGWGSGRGGNYYYYGMDV
176	2e-05	1	ARGKTTVDGMDV	2e-05	ARGKTTVDGMDV
177	2e-05	1	AAWIAVAGMEGLLRT	2e-05	AAWIAVAGMEGLLRT
178	2e-05	1	LIVGATTGGDAFDSSGYHWYFDL	2e-05	LIVGATTGGDAFDSSGYHWYFDL
179	2e-05	1	ARGGRWLPS	2e-05	ARGGRWLPS
180	2e-05	1	ARDYRGMDV	2e-05	ARDYRGMDV
181	2e-05	1	ARVSSDSGAFDI	2e-05	ARVSSDSGAFDI
182	2e-05	1	ALGYCSGGSCFDAFDI	2e-05	ALGYCSGGSCFDAFDI
183	2e-05	1	ARVPDPVWT	2e-05	ARVPDPVWT
184	2e-05	1	ARKHYYGMDV	2e-05	ARKHYYGMDV
185	2e-05	1	LIVGAT	2e-05	LIVGAT
186	2e-05	1	ARFGVVIPVHAFDI	2e-05	ARFGVVIPVHAFDI
187	2e-05	1	VKVSCKASGGTFSSYAISWVRQA	2e-05	VKVSCKASGGTFSSYAISWVRQA
188	2e-05	1	VKSAWYAFDI	2e-05	VKSAWYAFDI
189	2e-05	1	ARDILSGMDV	2e-05	ARDILSGMDV
190	2e-05	1	AGGLEGYFDL	2e-05	AGGLEGYFDL
